# Supplementary material for: Visual hallucinations in psychosis: What do people actually see?
Source: Psychol Psychother. 2024 Nov 18;98(1):58–73. doi: 10.1111/papt.12553 (PMC11823304; doi:10.1111/papt.12553)
Supplement: Supplementary file 1 — Data S1: [file PAPT-98-58-s001.zip]

Archive with 2 entries (2 files):
- Phenomenology Supplementary material A.docx
- Phenomenology Supplementary materials B.docx
